# Supplementary material for: Molecular Detection of Human Papillomavirus (HPV) and Other Sexually Transmitted Pathogens in Cervical and Self-Collected Specimens
Source: Int J Mol Sci. 2025 Feb 3;26(3):1296. doi: 10.3390/ijms26031296 (PMC11818694; doi:10.3390/ijms26031296)
Supplement: Supplementary file 1 [file ijms-26-01296-s001.zip]

Archive with 1 entries (1 files):
- ijms-3412558-supplementary.pdf
